# Supplementary material for: Low Radioactivity Levels in Blood Samples After Targeted Radionuclide Therapy: Minimal Radiation Exposure of Healthcare Staff
Source: Biomedicines. 2026 Feb 27;14(3):529. doi: 10.3390/biomedicines14030529 (PMC13024209; doi:10.3390/biomedicines14030529)
Supplement: Supplementary file 1 [file biomedicines-14-00529-s001.zip]

Archive with 1 entries (1 files):
- Supplemental Methods.pdf
